# Supplementary material for: Healthy Schoolhouse 2.0 Health Promotion Intervention to Reduce Childhood Obesity in Washington, DC: A Feasibility Study
Source: Nutrients. 2021 Aug 25;13(9):2935. doi: 10.3390/nu13092935 (PMC8464899; doi:10.3390/nu13092935)
Supplement: Supplementary file 1 [file nutrients-13-02935-s001.zip]

Archive with 2 entries (2 files):
- Supplementary Figure A Student Nutrition Literacy Survey (SNLS).pdf
- Supplementary Table B USDAí»s Serving Up MyPlate A Yummy Curriculum Lessons.pdf
